# Supplementary material for: The Distribution of Miniature Impala Elements and SIX Genes in the Fusarium Genus is Suggestive of Horizontal Gene Transfer
Source: J Mol Evol. 2017 Jul 25;85(1):14–25. doi: 10.1007/s00239-017-9801-0 (PMC5579170; doi:10.1007/s00239-017-9801-0)
Supplement: Supplementary file 1 — Supplementary material 1 (XLSX 19 kb) Table S1: Number of mimps identified in each of the genome assemblies used in this study and the GenBank accession numbers of each assembly (accessed on 10-4-2017) [file 239_2017_9801_MOESM1_ESM.xlsx]

## Sheet: Sheet1
Table S1: Number of mimps identified in each of the genome assemblies used in this study and the GenBank accession numbers of each assembly (accessed on 10-4-2017).
species	isolate	remarks	number of mimps	GenBank accession nr
F.agapanthi.	NRRL31653		7	GCA_001654555.1
F.agapanthi.	NRRL54464		6	GCA_001654545.1
F.asiaticum	NRRL28720		0	GCA_001717835.1
F.asiaticum	NRRL6101		0	GCA_001717845.1
F.avenaceum	Fa05001		1	GCA_000769215.1
F.avenaceum	FaLH03		1	GCA_000769305.1
F.avenaceum	FaLH27		1	GCA_000769295.1
F.azukicola	NRRL54364		0	GCA_001680625.1
F.brasiliense	NRRL31757		1	GCA_001680685.1
F.circinatum	FSP34		0	GCA_000497325.2
F.circinatum	GL1327		0	GCA_000876485.1
F.cuneirostrum	NRRL31157		0	GCA_001680505.1
F.fujikuroi	B14		0	GCA_000315255.1
F.fujikuroi	CF-295141		0	GCA_001705295.1
F.fujikuroi	FGSC8932		0	GCA_001023045.1
F.fujikuroi	IMI58289		0	GCA_900079805.1
F.fujikuroi	KSU3368		0	GCA_001023065.1
F.fujikuroi	KSUX-10626		0	GCA_001023035.1
F.graminearum	233423		0	GCA_000966635.1
F.graminearum	241165		0	GCA_000966645.1
F.graminearum	CS3005		0	GCA_000599445.1
F.graminearum	DAOM180378		0	GCA_001717915.1
F.graminearum	NRRL28336		0	GCA_001717905.1
F.graminearum	PH-1		0	GCA_000240135.3
F.hostae	Hy14		39	NJCQ01000000
F.hostae	Hy9		40	NJCR01000000
F.langsethiae	Fl201059		1	GCA_001292635.1
F.mangiferae	MRC7560		0	GCA_900044065.1
F.meridionale	NRRL28721		0	GCA_001717825.1
F.meridionale	NRRL28723		0	GCA_001717855.1
F.nygamai	MRC8546		2	GCA_001262555.1
F.oxysporum	Fo47	non-pathogenic, biocontrol	6	GCA_000271705.2
F.oxysporum	FOSC-3a	clinical isolate	6	GCA_000350365.1
F.oxysporum	MN14	non-pathogenic	6	MALU01000000
F.oxysporum	Tu58	non-pathogenic	5	NJBW01000000
F.oxysporum f.sp. conglutinans	5176		52	GCA_000222805.1
F.oxysporum f.sp. conglutinans	PHW808		44	GCA_000260215.2
F.oxysporum f.sp. cubense	B2		2	GCA_000350365.1
F.oxysporum f.sp. cubense	II5		12	GCA_000260195.2
F.oxysporum f.sp. cubense	N2		0	GCA_000350345.1
F.oxysporum f.sp. cucumerinum	001		35	MAKZ01000000
F.oxysporum f.sp. cucumerinum	011		39	MABT01000000
F.oxysporum f.sp. cucumerinum	013		41	MABJ01000000
F.oxysporum f.sp. cucumerinum	015		34	MABK01000000
F.oxysporum f.sp. cucumerinum	018		38	MABM01000000
F.oxysporum f.sp. cucumerinum	021		36	MABL01000000
F.oxysporum f.sp. cucumerinum	030		38	MABN01000000
F.oxysporum f.sp. cucumerinum	035		47	MABO01000000
F.oxysporum f.sp. cucumerinum	037		43	MABP01000000
F.oxysporum f.sp. gladioli	G14		37	NJCM01000000
F.oxysporum f.sp. gladioli	G2		44	NJCL01000000
F.oxysporum f.sp. gladioli	G76		25	NJCK01000000
F.oxysporum f.sp. lagenariae	001		31	NJCJ01000000
F.oxysporum f.sp. lagenariae	002		31	NJCI01000000
F.oxysporum f.sp. lagenariae	004		21	NJCH01000000
F.oxysporum f.sp. lagenariae	005		31	NJCG01000000
F.oxysporum f.sp. lilii	Fol39		29	NJCF01000000
F.oxysporum f.sp. luffae	001		28	NJCE01000000
F.oxysporum f.sp. luffae	002		27	NJCD01000000
F.oxysporum f.sp. lycopersici	002		35	MAMG01000000
F.oxysporum f.sp. lycopersici	004		33	MALH01000000
F.oxysporum f.sp. lycopersici	007		37	MALI01000000
F.oxysporum f.sp. lycopersici	014		33	MALJ01000000
F.oxysporum f.sp. lycopersici	016		30	MALM01000000
F.oxysporum f.sp. lycopersici	018		27	MALL01000000
F.oxysporum f.sp. lycopersici	026		33	MALK01000000
F.oxysporum f.sp. lycopersici	029		34	MALN01000000
F.oxysporum f.sp. lycopersici	038		36	MALO01000000
F.oxysporum f.sp. lycopersici	069		32	MALP01000000
F.oxysporum f.sp. lycopersici	072		30	MALQ01000000
F.oxysporum f.sp. lycopersici	073		30	MALR01000000
F.oxysporum f.sp. lycopersici	074		36	MALS01000000
F.oxysporum f.sp. lycopersici	075		33	MALT01000000
F.oxysporum f.sp. lycopersici	4287		49	GCA_000149955.2
F.oxysporum f.sp. melongenae	001		31	NJCC01000000
F.oxysporum f.sp. melonis	001		50	GCA_000260495.2
F.oxysporum f.sp. melonis	001_pacbio	sequenced with PacBio	80	NJCY01000000
F.oxysporum f.sp. melonis	004		41	MALX01000000
F.oxysporum f.sp. melonis	005		42	MALY01000000
F.oxysporum f.sp. melonis	006		39	MALZ01000000
F.oxysporum f.sp. melonis	009		50	MAMA01000000
F.oxysporum f.sp. melonis	010		40	MAMB01000000
F.oxysporum f.sp. melonis	011		35	MAMC01000000
F.oxysporum f.sp. melonis	012		33	MAMD01000000
F.oxysporum f.sp. melonis	013		41	MAME01000000
F.oxysporum f.sp. melonis	016		42	MAMF01000000
F.oxysporum f.sp. momordicae	001		41	NJCB01000000
F.oxysporum f.sp. momordicae	004		38	NJCA01000000
F.oxysporum f.sp. narcisi	Na5		40	NJCV01000000
F.oxysporum f.sp. nicotianae	001		7	NJBZ01000000
F.oxysporum f.sp. nicotianae	003		6	NJBY01000000
F.oxysporum f.sp. nicotianae	010		6	NJBX01000000
F.oxysporum f.sp. nicotianae	012		13	NJCU01000000
F.oxysporum f.sp. niveum	002		34	MALA01000000
F.oxysporum f.sp. niveum	005		33	MAKY01000000
F.oxysporum f.sp. niveum	010		37	MALB01000000
F.oxysporum f.sp. niveum	013		37	MALC01000000
F.oxysporum f.sp. niveum	015		26	MALD01000000
F.oxysporum f.sp. niveum	019		24	MAMH01000000
F.oxysporum f.sp. niveum	020		48	MALE01000000
F.oxysporum f.sp. niveum	021		28	MALG01000000
F.oxysporum f.sp. niveum	037		32	MALF01000000
F.oxysporum f.sp. physali	KOD886		35	NJBV01000000
F.oxysporum f.sp. physali	KOD887		32	NJBU01000000
F.oxysporum f.sp. physali	KOD888		38	NJBT01000000
F.oxysporum f.sp. pisi	HDV247		28	GCA_000260075.2
F.oxysporum f.sp. radicis-cucumerinum	016		23	MABQ01000000
F.oxysporum f.sp. radicis-cucumerinum	016_pacbio	sequenced with PacBio	38	MABQ02000000
F.oxysporum f.sp. radicis-cucumerinum	024		29	MABR01000000
F.oxysporum f.sp. radicis-cucumerinum	031		25	MABS01000000
F.oxysporum f.sp. radicis-lycopersici	CL57		11	GCA_000260155.3
F.oxysporum f.sp. raphani	PHW815		74	GCA_000260235.2
F.oxysporum f.sp. tulipae	Tu67		28	NJBS01000000
F.oxysporum f.sp. vasinfectum	NRRL25433		59	GCA_000260175.2
F.phaseoli	NRRL31156		0	GCA_001680515.1
F.poae	2516	sequenced with PacBio	0	GCA_001675295.1
F.proliferatum	ET1		1	GCA_900067095.1
F.proliferatum	Fol3		10	NJCT01000000
F.proliferatum	NRRL62905		0	GCA_900029915.1
F.pseudograminearum	CS3096		0	GCA_000303195.2
F.pseudograminearum	CS3270		0	GCA_000974265.2
F.pseudograminearum	RBG5266		0	GCA_001703955.1
F.sambucinum	F-4		0	GCA_001567575.1
F.temperatum	CMWF389		0	GCA_001513835.1
F.tucumaniae	NRRL31096		0	GCA_001680535.1
F.tucumaniae	NRRL31781		0	GCA_001680595.1
F.tucumaniae	NRRL34546		0	GCA_001680725.1
F.verticillioides	7600		1	GCA_000149555.1
F.virguliforme	Clinton-1B		0	GCA_001680665.1
F.virguliforme	LL0009		0	GCA_001680605.1
F.virguliforme	NRRL34551		0	GCA_001680525.1
Fusarium.sp.	FSSC6		1	GCA_001633045.1
Fusarium.sp.	JS1030		0	GCA_000966855.1
Fusarium.sp.	JS626		0	GCA_000966865.1
Fusarium.sp.	Na10		4	NJCS01000000

## Sheet: Sheet2
BioSample Accession	File	Status	Genome Accession
SAMN07201012	Fogla_G14.fasta	Processing	NJCM00000000
SAMN07201013	Fogla_G2.fasta	Processing	NJCL00000000
SAMN07201014	Fogla_G76.fasta	Processing	NJCK00000000
SAMN07201015	Folag_001.fasta	Processing	NJCJ00000000
SAMN07201016	Folag_002.fasta	Processing	NJCI00000000
SAMN07201017	Folag_004.fasta	Processing	NJCH00000000
SAMN07201018	Folag_005.fasta	Processing	NJCG00000000
SAMN07201019	Folil_Fol39.fasta	Processing	NJCF00000000
SAMN07201020	Foluf_001.fasta	Processing	NJCE00000000
SAMN07201021	Foluf_002.fasta	Processing	NJCD00000000
SAMN07201022	Fomel_001.fasta	Processing	NJCC00000000
SAMN07201023	Fomom_001.fasta	Processing	NJCB00000000
SAMN07201024	Fomom_004.fasta	Processing	NJCA00000000
SAMN07201025	Fonar_Na5.fasta	Processing	NJCV00000000
SAMN07201026	Fonic_001.fasta	Processing	NJBZ00000000
SAMN07201027	Fonic_003.fasta	Processing	NJBY00000000
SAMN07201028	Fonic_010.fasta	Processing	NJBX00000000
SAMN07201029	Fonic_012.fasta	Processing	NJCU00000000
SAMN07201030	Fonon_Tu58.fasta	Processing	NJBW00000000
SAMN07201031	Fophy_KOD886.fasta	Processing	NJBV00000000
SAMN07201032	Fophy_KOD887.fasta	Processing	NJBU00000000
SAMN07201033	Fophy_KOD888.fasta	Processing	NJBT00000000
SAMN07201034	Fotul_Tu67.fasta	Processing	NJBS00000000
